# Supplementary material for: Characterising Soil Eukaryotic Diversity From NEON Metagenomics Datasets
Source: Mol Ecol Resour. 2025 Oct 22;26(1):e70062. doi: 10.1111/1755-0998.70062 (PMC12627910; doi:10.1111/1755-0998.70062)
Supplement: Supplementary file 1 — Figure S1: Rarefication curve of all samples. Figure S2: Species accumulation curve. Figure S3: Bray curtis distance by site. Figure S4: Richness of OTUs and standard deviation by site. Table S1: Sequence summary statistics. Table S2: Eukdetect summary. Table S3: Multiple test adjusted p‐values of all comparisons of biome beta diversity for all OTUs using FDR corrections. Table S4: Multiple test adjusted p‐values of all comparisons of biome beta diversity for Ascomycota OTUs using FDR corrections. Table S5: Multiple test adjusted p‐values of all comparisons of biome beta diversity for Arthropoda OTUs using FDR corrections. Table S6: Multiple test adjusted p‐values of all comparisons of biome beta diversity for Nematoda OTUs using FDR corrections. [file MEN-26-e70062-s001.zip]

Archive with 2 entries (2 files):
- men70062-sup-0001-TableS1-S6-FigureS1-S4@Supplementary Information.docx
- Supplementary Tables S1 and S2.xlsx
